# Supplementary material for: A unified framework for soft inflatable fabric actuators
Source: Sci Rep. 2025 Nov 24;15:41629. doi: 10.1038/s41598-025-25643-8 (PMC12644749; doi:10.1038/s41598-025-25643-8)
Supplement: Supplementary file 3 — Supplementary Information 3. [file 41598_2025_25643_MOESM3_ESM.xlsx]

## Sheet: Overview
Soft Inflatable Fabric Actuators: A Unified Taxonomy
Odysseas Simatos, Konstantina Tsintzira, Grigorios M. Chatziathanasiou, Panagiotis Polygerinos
Hellenic Mediterranean University, Greece
In this file, we provide the raw data from the FEM simulations and experimental measurements for all mechanical tests, including compression, tensile, and bending, as well as for the elongating, contracting, and bending actuators. Each tab of this file contains the FEM simulation results, the corresponding experimental data, and the associated plot presented in the main manuscript.

## Sheet: Compression test
	FEM simulation data							Experimental data
	Pressure P = 0.1 MPa		Pressure P = 0.15 MPa		Pressure P = 0.2 MPa			Pressure P = 0.1 MPa		Pressure P = 0.15 MPa		Pressure P = 0.2 MPa
	Displacement x (m)	Force F (N)	Displacement x (m)	Force F (N)	Displacement x (m)	Force F (N)		Displacement x (m)	Force F (N)	Displacement x (m)	Force F (N)	Displacement x (m)	Force F (N)
	0	0	0	0	0	0		0	0	0	0	0	0
	0.0002228	0	0.000214868	0.871723	0.000210006	0.511662		0.004	39	0.00455	73	0.0054	110
	0.0004456	0.644048	0.000429736	3.41478	0.000420012	3.25963		0.0089	93.2	0.0096	155	0.0108	220
	0.0006684	2.29847	0.000644604	6.41354	0.000630018	5.76862		0.0138	153	0.01465	248	0.0162	366
	0.0008912	4.16644	0.000859472	8.56003	0.000840024	9.50891		0.0187	226	0.0197	361	0.0216	532
	0.001114	5.91519	0.00107434	12.074	0.00105003	12.8317		0.0236	306	0.02475	476	0.027	740
	0.0013368	8.0989	0.00128921	15.5487	0.00126004	16.7243		0.0285	395	0.0298	629	0.0324	930
	0.0015596	10.3506	0.00150408	18.3545	0.00147004	21.5735		0.0334	491	0.03485	792	0.0378	1170
	0.0017824	13.1184	0.00171894	22.6138	0.00168005	24.9642		0.0383	607	0.0399	972	0.0432	1500
	0.0020052	14.9268	0.00193381	23.2945	0.00189005	29.2111		0.0432	750	0.04495	1198	0.045	1600
	0.002228	17.1009	0.00214868	28.6547	0.00210006	33.0149
	0.0024508	19.1077	0.00236355	33.4368	0.00231007	36.8982
	0.0026736	21.0794	0.00257842	34.9122	0.00252007	41.2347
	0.0028964	24.3932	0.00279328	40.7731	0.00273008	45.745
	0.0031192	26.3956	0.00300815	41.6156	0.00294008	51.2128
	0.003342	28.76	0.00322302	47.8159	0.00315009	55.5253
	0.0035648	31.6097	0.00343789	51.849	0.0033601	61.2707
	0.0037876	34.3562	0.00365275	57.1222	0.0035701	65.1504
	0.0040104	36.1758	0.00386762	59.5675	0.00378011	69.2194
	0.0042332	39.8966	0.00408249	62.5508	0.00399011	74.4692
	0.004456	41.4522	0.00429736	67.1332	0.00420012	79.4095
	0.0046788	44.9312	0.00451223	73.2825	0.00441013	83.526
	0.0049016	45.8756	0.00472709	73.4905	0.00462013	88.0515
	0.0051244	49.3734	0.00494196	80.827	0.00483014	93.9472
	0.0053472	53.1845	0.00515683	81.7147	0.00504014	98.8671
	0.00557	54.9894	0.0053717	88.7655	0.00525015	103.867
	0.0057928	58.3017	0.00558657	89.2733	0.00546015	108.308
	0.0060156	60.4192	0.00580143	91.0197	0.00567016	114.294
	0.0062384	61.8465	0.0060163	97.6046	0.00588017	119.585
	0.0064612	64.301	0.00623117	104.866	0.00609017	125.029
	0.006684	68.7884	0.00644604	106.511	0.00630018	129.543
	0.0069068	69.624	0.00666091	113.068	0.00651018	134.357
	0.0071296	71.5212	0.00687577	111.71	0.00672019	139.64		Experimental trial 2
	0.0073524	73.8571	0.00709064	127.298	0.0069302	144.577		Pressure P = 0.1 MPa		Pressure P = 0.15 MPa		Pressure P = 0.2 MPa
	0.0075752	78.9615	0.00730551	133.741	0.0071402	147.756		Displacement x (m)	Force F (N)	Displacement x (m)	Force F (N)	Displacement x (m)	Force F (N)
	0.007798	80.984	0.00752038	130.702	0.00735021	154.834		0	0	0	0	0	0
	0.0080208	84.9218	0.00773525	140.38	0.00756021	159.323		0.004	39.2	0.00455	69.3	0.0054	109
	0.0082436	88.6637	0.00795011	140.192	0.00777022	166.192		0.0089	93.7	0.0096	156	0.0108	218
	0.0084664	93.0864	0.00816498	138.951	0.00798023	171.856		0.0138	153.8	0.01465	248	0.0162	363
	0.0086892	90.9441	0.00837985	146.59	0.00819023	177.248		0.0187	228	0.0197	360	0.0216	536
	0.008912	93.2269	0.00859472	155.868	0.00840024	181.86		0.0236	306	0.02475	478	0.027	736
	0.0091348	99.8537	0.00880959	149.795	0.00861024	187.85		0.0285	398	0.0298	630	0.0324	921
	0.0093576	102.206	0.00902445	156.281	0.00882025	193.485		0.0334	495	0.03485	783	0.0378	1158
	0.0095804	105.754	0.00923932	160.55	0.00903026	200.439		0.0383	608	0.0399	971	0.0432	1485
	0.0098032	106.89	0.00945419	167.952	0.00924026	203.894		0.0432	738	0.04495	1183	0.045	1583
	0.010026	110.268	0.00966906	170.797	0.00945027	209.662		Experimental trial 3
	0.0102488	114.732	0.00988393	179.547	0.00966027	214.803		Pressure P = 0.1 MPa		Pressure P = 0.15 MPa		Pressure P = 0.2 MPa
	0.0104716	117.346	0.0100988	184.554	0.00987028	221.181		Displacement x (m)	Force F (N)	Displacement x (m)	Force F (N)	Displacement x (m)	Force F (N)
	0.0106944	119.854	0.0103137	182.243	0.0100803	226.911		0	0	0	0	0	0
	0.0109172	123.818	0.0105285	193.992	0.0102903	233.637		0.004	37.6	0.00455	73.5	0.0054	107.7
	0.01114	126.265	0.0107434	199.465	0.0105003	234.662		0.0089	91.5	0.0096	153.5	0.0108	217
	0.0113628	129.072	0.0109583	200.489	0.0107103	240.985		0.0138	150	0.01465	247	0.0162	364
	0.0115856	129.756	0.0111731	204.877	0.0109203	246.312		0.0187	224	0.0197	362	0.0216	528
	0.0118084	135.069	0.011388	197.941	0.0111303	250.789		0.0236	305.5	0.02475	480	0.027	745
	0.0120312	137.68	0.0116029	213.835	0.0113403	257.085		0.0285	397	0.0298	625	0.0324	938
	0.012254	140.037	0.0118177	209.772	0.0115503	263.987		0.0334	491	0.03485	793	0.0378	1145
	0.0124768	144.605	0.0120326	218.793	0.0117603	268.375		0.0383	605	0.0399	968	0.0432	1487
	0.0126996	145.617	0.0122475	221.29	0.0119703	274.534		0.0432	742	0.04495	1179	0.045	1579
	0.0129224	149.974	0.0124623	227.07	0.0121803	279.61		Experimental trial 4
	0.0131452	151.764	0.0126772	223.31	0.0123904	285.338		Pressure P = 0.1 MPa		Pressure P = 0.15 MPa		Pressure P = 0.2 MPa
	0.013368	156.227	0.0128921	237.439	0.0126004	290.62		Displacement x (m)	Force F (N)	Displacement x (m)	Force F (N)	Displacement x (m)	Force F (N)
	0.0135908	157.447	0.0131069	236.829	0.0128104	295.756		0	0	0	0	0	0
	0.0138136	162.073	0.0133218	237.126	0.0130204	302.388		0.004	38	0.00455	70.8	0.0054	107
	0.0140364	164.075	0.0135367	260.087	0.0132304	306.496		0.0089	90.3	0.0096	154	0.0108	216
	0.0142592	168.435	0.0137515	255.909	0.0134404	311.969		0.0138	151	0.01465	247.5	0.0162	368
	0.014482	171.821	0.0139664	264.875	0.0136504	316.523		0.0187	221	0.0197	361.2	0.0216	535
	0.0147048	174.916	0.0141813	266.605	0.0138604	323.722		0.0236	302	0.02475	477	0.027	732
	0.0149276	177.058	0.0143962	258.565	0.0140704	329.925		0.0285	395	0.0298	628	0.0324	932
	0.0151504	181.399	0.014611	277.853	0.0142804	335.182		0.0334	492	0.03485	788	0.0378	1186
	0.0153732	184.216	0.0148259	289.316	0.0144904	339.047		0.0383	608	0.0399	962	0.0432	1490
	0.015596	186	0.0150408	284.328	0.0147004	346.742		0.0432	739	0.04495	1182	0.045	1571
	0.0158188	191.193	0.0152556	292.926	0.0149104	353.888		Experimental trial 5
	0.0160416	194.754	0.0154705	294.732	0.0151204	359.055		Pressure P = 0.1 MPa		Pressure P = 0.15 MPa		Pressure P = 0.2 MPa
	0.0162644	197.641	0.0156854	290.803	0.0153304	364.419		Displacement x (m)	Force F (N)	Displacement x (m)	Force F (N)	Displacement x (m)	Force F (N)
	0.0164872	200.768	0.0159002	299.092	0.0155404	369.162		0	0	0	0	0	0
	0.01671	203.382	0.0161151	312.106	0.0157504	375.208		0.004	37.3	0.00455	72	0.0054	108
	0.0169328	208.323	0.01633	306.403	0.0159605	380.917		0.0089	91.2	0.0096	154.5	0.0108	219.5
	0.0171556	211.458	0.0165448	312.45	0.0161705	386.494		0.0138	150.5	0.01465	246	0.0162	361
	0.0173784	213.911	0.0167597	307.411	0.0163805	394.44		0.0187	222	0.0197	361	0.0216	537
	0.0176012	218.296	0.0169746	331.244	0.0165905	399.428		0.0236	300	0.02475	480	0.027	743
	0.017824	220.012	0.0171894	325.62	0.0168005	405.345		0.0285	396	0.0298	630	0.0324	939
	0.0180468	225.788	0.0174043	334.35	0.0170105	409.377		0.0334	495	0.03485	789	0.0378	1190
	0.0182696	227.232	0.0176192	344.208	0.0172205	421.114		0.0383	610	0.0399	962	0.0432	1483
	0.0184924	231.448	0.017834	343.447	0.0174305	426.673		0.0432	747	0.04495	1195	0.045	1586
	0.0187152	232.512	0.0180489	342.731	0.0176405	431.284		Experimental trial 6
	0.018938	237.814	0.0182638	349.999	0.0178505	437.812		Pressure P = 0.1 MPa		Pressure P = 0.15 MPa		Pressure P = 0.2 MPa
	0.0191608	240.035	0.0184786	360.935	0.0180605	445.468		Displacement x (m)	Force F (N)	Displacement x (m)	Force F (N)	Displacement x (m)	Force F (N)
	0.0193836	245.23	0.0186935	368.769	0.0182705	450.05		0	0	0	0	0	0
	0.0196064	249.707	0.0189084	364.029	0.0184805	455.8		0.004	37.7	0.00455	71	0.0054	107.5
	0.0198292	251.69	0.0191232	361.418	0.0186905	464.2		0.0089	90.8	0.0096	154	0.0108	220
	0.020052	254.634	0.0193381	374.436	0.0189005	467.684		0.0138	151.6	0.01465	248	0.0162	369
	0.0202748	262.51	0.019553	377.845	0.0191105	473.886		0.0187	223	0.0197	361.1	0.0216	520
	0.0204976	265.231	0.0197679	388.611	0.0193205	481.911		0.0236	302	0.02475	481	0.027	748
	0.0207204	265.066	0.0199827	389.875	0.0195306	487.489		0.0285	397	0.0298	620	0.0324	920
	0.0209432	271.706	0.0201976	405.24	0.0197406	496.02		0.0334	497	0.03485	794	0.0378	1154
	0.021166	275.945	0.0204125	406.486	0.0199506	503.516		0.0383	612	0.0399	965	0.0432	1491
	0.0213888	280.47	0.0206273	409.227	0.0201606	506.941		0.0432	735	0.04495	1193	0.045	1566
	0.0216116	283.82	0.0208422	401.293	0.0203706	518.281		Experimental trial 7
	0.0218344	285.713	0.0210571	414.7	0.0205806	522.799		Pressure P = 0.1 MPa		Pressure P = 0.15 MPa		Pressure P = 0.2 MPa
	0.0220572	288.787	0.0212719	417.477	0.0207906	528.706		Displacement x (m)	Force F (N)	Displacement x (m)	Force F (N)	Displacement x (m)	Force F (N)
	0.02228	294.712	0.0214868	426.44	0.0210006	533.958		0	0	0	0	0	0
	0.0225028	293.393	0.0217017	430.62	0.0212106	542.308		0.004	38.1	0.00455	71.5	0.0054	109
	0.0227256	301.51	0.0219165	447.649	0.0214206	551.265		0.0089	92.1	0.0096	153.3	0.0108	219
	0.0229484	306.107	0.0221314	444.814	0.0216306	554.848		0.0138	150.7	0.01465	248.2	0.0162	364
	0.0231712	310.04	0.0223463	441.857	0.0218406	564.548		0.0187	222	0.0197	358	0.0216	529
	0.023394	310.475	0.0225611	449.548	0.0220506	569.337		0.0236	304	0.02475	477	0.027	739
	0.0236168	317.708	0.022776	448.943	0.0222606	577.109		0.0285	396.5	0.0298	628	0.0324	935
	0.0238396	318.765	0.0229909	463.292	0.0224706	583.705		0.0334	496	0.03485	787	0.0378	1137
	0.0240624	321.651	0.0232057	464.103	0.0226806	591.455		0.0383	607	0.0399	971	0.0432	1482
	0.0242852	330.001	0.0234206	475.322	0.0228906	599.16		0.0432	752	0.04495	1185	0.045	1581
	0.024508	331.611	0.0236355	480.823	0.0231007	606.671
	0.0247308	338.498	0.0238503	489.657	0.0233107	612.841
	0.0249536	340.13	0.0240652	487.428	0.0235207	620.527
	0.0251764	345.573	0.0242801	482.499	0.0237307	627.643
	0.0253992	347.289	0.0244949	499.339	0.0239407	634.992
	0.025622	354.509	0.0247098	514.018	0.0241507	641.515
	0.0258448	358.18	0.0249247	527.352	0.0243607	651.563
	0.0260676	362.42	0.0251395	512.542	0.0245707	657.972
	0.0262904	362.65	0.0253544	535.548	0.0247807	664.948
	0.0265132	368.391	0.0255693	542.273	0.0249907	672.491
	0.026736	370.43	0.0257842	530.004	0.0252007	679.719
	0.0269588	374.466	0.025999	560.494	0.0254107	686.838
	0.0271816	380.89	0.0262139	577.434	0.0256207	693.619
	0.0274044	385.064	0.0264288	560.87	0.0258307	700.258
	0.0276272	388.876	0.0266436	574.583	0.0260407	699.633
	0.02785	390.811	0.0268585	583.739	0.0262507	717.725
	0.0280728	398.363	0.0270734	582.041	0.0264608	725.308
	0.0282956	401.731	0.0272882	600.625	0.0266708	732.996
	0.0285184	406.644	0.0275031	584.89	0.0268808	742.272
	0.0287412	411.353	0.027718	589.17	0.0270908	738.754
	0.028964	417.019	0.0279328	610.714	0.0273008	757.137
	0.0291868	420.331	0.0281477	594.089	0.0275108	764.21
	0.0294096	424.058	0.0283626	628.542	0.0277208	773.694
	0.0296324	429.046	0.0285774	627.207	0.0279308	780.683
	0.0298552	431.214	0.0287923	622.771	0.0281408	797.473
	0.030078	435.517	0.0290072	639.478	0.0283508	797.96
	0.0303008	442.065	0.029222	643.112	0.0285608	808.388
	0.0305236	445.545	0.0294369	628.569	0.0287708	814.238
	0.0307464	451.246	0.0296518	649.775	0.0289808	821.798
	0.0309692	456.032	0.0298666	662.006	0.0291908	828.073
	0.031192	462.42	0.0300815	689.277	0.0294008	840.039
	0.0314148	462.939	0.0302964	669.635	0.0296108	847.284
	0.0316376	470.245	0.0305112	683.413	0.0298208	854.704
	0.0318604	469.709	0.0307261	692.506	0.0300309	863.428
	0.0320832	480.207	0.030941	700.662	0.0302409	872.442
	0.032306	477.694	0.0311559	722.258	0.0304509	882.257
	0.0325288	489.951	0.0313707	717.974	0.0306609	891.072
	0.0327516	490.099	0.0315856	713.273	0.0308709	899.614
	0.0329744	495.069	0.0318005	707.979	0.0310809	910.224
	0.0331972	501.702	0.0320153	710.652	0.0312909	917.38
	0.03342	503.311	0.0322302	716.719	0.0315009	928.398
	0.0336428	512.051	0.0324451	764.771	0.0317109	938.427
	0.0338656	515.928	0.0326599	770.651	0.0319209	945.194
	0.0340884	523.301	0.0328748	746.587	0.0321309	955.351
	0.0343112	527.082	0.0330897	724.407	0.0323409	967.44
	0.034534	528.012	0.0333045	767.572	0.0325509	972.525
	0.0347568	538.128	0.0335194	770.176	0.0327609	980.014
	0.0349796	545.473	0.0337343	791.253	0.0329709	991.468
	0.0352024	545.138	0.0339491	792.217	0.0331809	991.291
	0.0354252	559.862	0.034164	810.708	0.0333909	1009.11
	0.035648	558.971	0.0343789	794.964	0.033601	1016.5
	0.0358708	560.573	0.0345937	825.764	0.033811	1026.92
	0.0360936	571.329	0.0348086	815.844	0.034021	1035.6
	0.0363164	567.894	0.0350235	834.648	0.034231	1044.24
	0.0365392	579.843	0.0352383	821.361	0.034441	1054.28
	0.036762	584.135	0.0354532	848.881	0.034651	1066
	0.0369848	580.233	0.0356681	820.465	0.034861	1075.74
	0.0372076	593.993	0.0358829	850.843	0.035071	1085.73
	0.0374304	594.51	0.0360978	855.842	0.035281	1103.45
	0.0376532	595.95	0.0363127	874.794	0.035491	1104
	0.037876	600.916	0.0365275	842.812	0.035701	1114.39
	0.0380988	606.347	0.0367424	876.125	0.035911	1122.38
	0.0383216	612.346	0.0369573	897.186	0.036121	1131.33
	0.0385444	615.23	0.0371722	909.248	0.036331	1131.71
	0.0387672	617.395	0.037387	911.416	0.036541	1147.11
	0.03899	635.298	0.0376019	923.898	0.036751	1156.95
	0.0392128	631.428	0.0378168	914.28	0.036961	1165.82
	0.0394356	642.524	0.0380316	901.38	0.0371711	1174.78
	0.0396584	647.59	0.0382465	953.613	0.0373811	1181.64
	0.0398812	646.96	0.0384614	945.897	0.0375911	1194.62
	0.040104	655.984	0.0386762	964.588	0.0378011	1203.98
	0.0403268	660.597	0.0388911	943.42	0.0380111	1216.26
	0.0405496	671.975	0.039106	989.401	0.0382211	1182.24
	0.0407724	673.622	0.0393208	947.885	0.0384311	1232.07
	0.0409952	680.745	0.0395357	973.797	0.0386411	1244.83
	0.041218	680.654	0.0397506	979.442	0.0388511	1253.34
	0.0414408	688.589	0.0399654	978.282	0.0390611	1262.23
	0.0416636	697.532	0.0401803	1021.38	0.0392711	1277.65
	0.0418864	694.399	0.0403952	978.789	0.0394811	1281.57
	0.0421092	696.404	0.04061	1032.1	0.0396911	1289.86
	0.042332	704.353	0.0408249	1035.21	0.0399011	1298.77
	0.0425548	707.998	0.0410398	1026.01	0.0401111	1308.16
	0.0427776	708.7	0.0412546	1034.07	0.0403211	1347.1
	0.0430004	714.913	0.0414695	1032.71	0.0405312	1327.14
	0.0432232	725.129	0.0416844	1076.35	0.0407412	1337.15
	0.043446	723.722	0.0418992	1067.56	0.0409512	1347.8
	0.0436688	734.932	0.0421141	1076.46	0.0411612	1359.69
	0.0438916	728.455	0.042329	1085.36	0.0413712	1381.39
	0.0441144	729.966	0.0425439	1091.78	0.0415812	1378.02
	0.0443372	732.839	0.0427587	1100.02	0.0417912	1386.01
	0.04456	738.267	0.0429736	1109.97	0.0420012	1394.01

## Sheet: Tensile test
	FEM simulation data							Experimental data
	Pressure P = 0.1 MPa		Pressure P = 0.15 MPa		Pressure P = 0.2 MPa			Pressure P = 0.1 MPa		Pressure P = 0.15 MPa		Pressure P = 0.2 MPa
	Displacement x (m)	Force F (N)	Displacement x (m)	Force F (N)	Displacement x (m)	Force F (N)		Displacement x (m)	Force F (N)	Displacement x (m)	Force F (N)	Displacement x (m)	Force F (N)
	0	0	0	-0.000635624	0	0		0	0	0	0	0	0
	0.00045509	7.38493	0.00042266	10.3353	0.00042542	13.2857		0.0023	27	0.00177	24.5	0.00124	27
	0.00091748	15.3381	0.0008453	20.7671	0.00084907	27.4631		0.0029	43	0.00249	51.5	0.00208	60
	0.00137369	23.9345	0.001272	28.5091	0.00127578	42.7637		0.0035	63	0.00321	87	0.00292	111
	0.00183586	33.575	0.00170277	46.708	0.001715	59.841		0.0041	80	0.00393	124	0.00376	168
	0.00229051	43.9428	0.00213354	61.1377	0.00215048	78.3327		0.0047	103	0.00465	166	0.0046	229
	0.00276064	55.2785	0.00256431	76.7084	0.00258435	98.1384		0.0053	132	0.00537	216	0.00544	300
	0.0032077	67.7593	0.00299508	93.8521	0.00302297	119.945		0.0059	156	0.00609	270.5	0.00628	385
	0.00366358	80.7039	0.00342585	112.749	0.00345703	144.795		0.0065	212	0.00681	354.5	0.00712	505
	0.00411942	94.883	0.00385662	133.386	0.00389832	171.89		0.0071	263	0.00753	451.5	0.00796	670
	0.00458358	110.884	0.00428672	155.28	0.00432499	199.676		0.0077	332	0.00825	571	0.0088	860
	0.00503867	127.952	0.0046763	180.279	0.00476276	232.606
	0.00551043	147.207	0.00507629	203.389	0.00519986	269.572
	0.00595827	169.472	0.00548054	229.418	0.00563788	311.63
	0.00640664	197.208	0.00590096	264.464	0.0060726	359.456
	0.00685555	230.754	0.00631162	296.603	0.00652147	415.999
	0.00731422	269.103	0.00672868	350.597	0.00697545	482.091
	0.00777656	316.057	0.00714632	392.423	0.00740789	555.742
	0.0082383	372.058	0.00755479	443.499	0.0078391	647.894
	0.0086986	448.8	0.00795709	491.976	0.00827313	747.35
	0.00915824	543.554	0.00835868	591.81	0.0087085	867.563
								Experimental trial 2
								Pressure P = 0.1 MPa		Pressure P = 0.15 MPa		Pressure P = 0.2 MPa
								Displacement x (m)	Force F (N)	Displacement x (m)	Force F (N)	Displacement x (m)	Force F (N)
								0	0	0	0	0	0
								0.0023	27.6	0.00177	25	0.00124	27.5
								0.0029	43.7	0.00249	52.3	0.00208	61
								0.0035	65	0.00321	86.5	0.00292	108
								0.0041	79	0.00393	123	0.00376	167
								0.0047	97	0.00465	167	0.0046	229
								0.0053	129	0.00537	215.5	0.00544	296
								0.0059	156.4	0.00609	269.8	0.00628	383
								0.0065	210.8	0.00681	356	0.00712	502
								0.0071	261	0.00753	453	0.00796	668
								0.0077	337	0.00825	569.8	0.0088	861
								Experimental trial 3
								Pressure P = 0.1 MPa		Pressure P = 0.15 MPa		Pressure P = 0.2 MPa
								Displacement x (m)	Force F (N)	Displacement x (m)	Force F (N)	Displacement x (m)	Force F (N)
								0	0	0	0	0	0
								0.0023	28	0.00177	25.2	0.00124	28.1
								0.0029	42.9	0.00249	51.4	0.00208	60
								0.0035	66	0.00321	87.5	0.00292	109
								0.0041	82	0.00393	125	0.00376	169
								0.0047	105	0.00465	165.5	0.0046	226
								0.0053	130	0.00537	216.3	0.00544	297
								0.0059	154.5	0.00609	271	0.00628	387
								0.0065	213.2	0.00681	355.1	0.00712	501
								0.0071	258	0.00753	452.3	0.00796	672
								0.0077	336.5	0.00825	571.8	0.0088	855
								Experimental trial 4
								Pressure P = 0.1 MPa		Pressure P = 0.15 MPa		Pressure P = 0.2 MPa
								Displacement x (m)	Force F (N)	Displacement x (m)	Force F (N)	Displacement x (m)	Force F (N)
								0	0	0	0	0	0
								0.0023	27.8	0.00177	24	0.00124	26.8
								0.0029	43.05	0.00249	51.8	0.00208	60.5
								0.0035	64.7	0.00321	86.6	0.00292	108.5
								0.0041	83	0.00393	123.8	0.00376	165
								0.0047	99	0.00465	164.5	0.0046	230
								0.0053	134	0.00537	217.5	0.00544	301
								0.0059	157.3	0.00609	269	0.00628	381
								0.0065	213	0.00681	354.9	0.00712	502.5
								0.0071	263.9	0.00753	450.9	0.00796	673
								0.0077	334	0.00825	572	0.0088	859
								Experimental trial 5
								Pressure P = 0.1 MPa		Pressure P = 0.15 MPa		Pressure P = 0.2 MPa
								Displacement x (m)	Force F (N)	Displacement x (m)	Force F (N)	Displacement x (m)	Force F (N)
								0	0	0	0	0	0
								0.0023	28.6	0.00177	24.8	0.00124	28
								0.0029	44	0.00249	52.2	0.00208	60.3
								0.0035	64	0.00321	88	0.00292	112
								0.0041	83	0.00393	123.5	0.00376	163
								0.0047	103.8	0.00465	165.9	0.0046	228
								0.0053	133	0.00537	217	0.00544	302
								0.0059	158.1	0.00609	271.5	0.00628	385
								0.0065	215	0.00681	355	0.00712	503
								0.0071	262.7	0.00753	451.8	0.00796	669
								0.0077	338	0.00825	573.2	0.0088	862
								Experimental trial 6
								Pressure P = 0.1 MPa		Pressure P = 0.15 MPa		Pressure P = 0.2 MPa
								Displacement x (m)	Force F (N)	Displacement x (m)	Force F (N)	Displacement x (m)	Force F (N)
								0	0	0	0	0	0
								0.0023	27.3	0.00177	23.9	0.00124	27.7
								0.0029	43.3	0.00249	52.4	0.00208	61.2
								0.0035	62	0.00321	86	0.00292	110
								0.0041	79	0.00393	122	0.00376	165
								0.0047	101.5	0.00465	165	0.0046	228.5
								0.0053	127	0.00537	214	0.00544	299
								0.0059	156	0.00609	269.5	0.00628	383
								0.0065	214	0.00681	356.5	0.00712	499
								0.0071	261	0.00753	452.1	0.00796	670.5
								0.0077	333	0.00825	568.5	0.0088	861
								Experimental trial 7
								Pressure P = 0.1 MPa		Pressure P = 0.15 MPa		Pressure P = 0.2 MPa
								Displacement x (m)	Force F (N)	Displacement x (m)	Force F (N)	Displacement x (m)	Force F (N)
								0	0	0	0	0	0
								0.0023	28	0.00177	25.6	0.00124	27.6
								0.0029	42.8	0.00249	51.6	0.00208	60.4
								0.0035	64.2	0.00321	88.6	0.00292	113
								0.0041	78	0.00393	122.7	0.00376	166
								0.0047	102.3	0.00465	164.7	0.0046	227
								0.0053	132.5	0.00537	214.8	0.00544	297
								0.0059	157	0.00609	269.5	0.00628	382
								0.0065	211.6	0.00681	353.6	0.00712	504
								0.0071	262.3	0.00753	454	0.00796	671
								0.0077	331	0.00825	574.5	0.0088	859

## Sheet: Bending test
	FEM simulation data							Experimental data
	Pressure P = 0.1 MPa		Pressure P = 0.15 MPa		Pressure P = 0.2 MPa			Pressure P = 0.1 MPa		Pressure P = 0.15 MPa		Pressure P = 0.2 MPa
	Angle θ (deg)	Torque T (Nm)	Angle θ (deg)	Torque T (Nm)	Angle θ (deg)	Torque T (Nm)		Angle θ (deg)	Torque T (Nm)	Angle θ (deg)	Torque T (Nm)	Angle θ (deg)	Torque T (Nm)
	10	4.45824	10	7.17781	10	9.04488		10	4.69988	10	4.97635	10	6.0822
	11	4.53861	11	7.34603	11	9.46529		20	6.23538	20	10.1325	20	13.2502
	12	4.72779	12	7.74351	12	9.90744		30	8.31991	30	13.7034	30	17.6186
	13	4.80559	13	7.87639	13	9.90648		40	9.51439	40	15.223	40	20.6145
	14	5.07226	14	8.09518	14	10.4462		50	13.9093	50	20.864	50	28.9778
	15	5.17316	15	8.50239	15	10.7231		60	19.2038	60	28.067	60	38.4075
	16	5.34024	16	8.63636	16	11.0704
	17	5.57487	17	8.78575	17	11.2811
	18	5.60407	18	9.07362	18	11.7733
	19	5.97609	19	9.42174	19	12.1514
	20	6.05331	20	9.78687	20	12.4641
	21	6.25073	21	10.0196	21	13.0336
	22	6.31957	22	10.3028	22	13.0074
	23	6.60532	23	10.6156	23	13.5721
	24	6.66751	24	11.1113	24	13.6987
	25	7.13281	25	11.0189	25	14.416
	26	7.1618	26	11.3647	26	14.7944
	27	7.51347	27	11.6161	27	15.1522
	28	7.7116	28	11.8001	28	16.0972
	29	7.69077	29	12.2088	29	15.9603
	30	7.83792	30	12.7192	30	16.2611
	31	8.09937	31	13.0057	31	16.9024
	32	8.45887	32	13.3492	32	17.1902
	33	8.41113	33	13.3897	33	17.5313
	34	8.93398	34	13.8398	34	18.2634
	35	9.26397	35	14.161	35	19.0348
	36	9.84541	36	14.4971	36	19.9592
	37	9.23427	37	14.9949	37	19.2643
	38	9.85059	38	15.2377	38	19.9245
	39	9.8347	39	15.6319	39	20.1517		Experimental trial 2
	40	10.3627	40	15.9465	40	21.3464		Pressure P = 0.1 MPa		Pressure P = 0.15 MPa		Pressure P = 0.2 MPa
	41	10.5396	41	16.5066	41	21.7518		Angle θ (deg)	Torque T (Nm)	Angle θ (deg)	Torque T (Nm)	Angle θ (deg)	Torque T (Nm)
	42	10.5097	42	16.8043	42	21.9358		10	4.56165	10	5.19752	10	6.63513
	43	11.127	43	17.3182	43	23.273		20	6.0795	20	10.6002	20	13.6399
	44	11.3151	44	17.7793	44	23.0776		30	8.17308	30	13.9481	30	17.8144
	45	11.5498	45	17.9782	45	24.1239		40	9.3241	40	14.8742	40	20.2022
	46	11.7331	46	18.5291	46	24.5223		50	13.7934	50	20.5742	50	28.1084
	47	12.1667	47	19.0215	47	25.08		60	19.0265	60	28.1557	60	38.7029
	48	12.3137	48	19.3727	48	24.754		Experimental trial 3
	49	12.5709	49	19.7836	49	26.5103		Pressure P = 0.1 MPa		Pressure P = 0.15 MPa		Pressure P = 0.2 MPa
	50	13.1156	50	20.3518	50	27.1645		Angle θ (deg)	Torque T (Nm)	Angle θ (deg)	Torque T (Nm)	Angle θ (deg)	Torque T (Nm)
	51	13.2642	51	20.6178	51	27.2245		10	4.83812	10	4.83812	10	7.46452
	52	13.7264	52	21.2751	52	28.6719		20	5.76773	20	10.756	20	14.0296
	53	13.8601	53	21.7974	53	28.8748		30	8.36885	30	13.8991	30	18.108
	54	14.2441	54	22.6629	54	29.7177		40	9.26067	40	14.9059	40	19.6631
	55	14.8284	55	23.1053	55	30.8136		50	14.1412	50	19.9947	50	28.2533
	56	14.8352	56	23.751	56	30.4717		60	19.4992	60	28.6579	60	38.9984
	57	15.5565	57	24.3063	57	31.4691		Experimental trial 4
	58	16.0547	58	25.0191	58	33.3105		Pressure P = 0.1 MPa		Pressure P = 0.15 MPa		Pressure P = 0.2 MPa
	59	16.4187	59	25.7277	59	33.8743		Angle θ (deg)	Torque T (Nm)	Angle θ (deg)	Torque T (Nm)	Angle θ (deg)	Torque T (Nm)
	60	16.9238	60	26.3836	60	34.9033		10	4.75518	10	4.42342	10	6.35867
	61	17.6257	61	27.1623	61	36.6507		20	5.92361	20	10.4443	20	14.0296
	62	18.4536	62	27.8099	62	38.2576		30	8.46673	30	13.6055	30	18.0101
	63	18.8867	63	28.691	63	39.3294		40	9.35581	40	15.001	40	19.9168
	64	19.2088	64	29.2071	64	39.3003		50	14.2571	50	20.7191	50	28.0505
	65	20.3014	65	30.3158	65	41.049		60	19.7946	60	27.9488	60	38.8507
	66	20.4802	66	31.3434	66	41.482		Experimental trial 5
	67	21.2101	67	32.2287	67	44.2633		Pressure P = 0.1 MPa		Pressure P = 0.15 MPa		Pressure P = 0.2 MPa
	68	21.9134	68	33.2426	68	45.8627		Angle θ (deg)	Torque T (Nm)	Angle θ (deg)	Torque T (Nm)	Angle θ (deg)	Torque T (Nm)
	69	22.703	69	34.2864	69	46.1716		10	4.64459	10	5.52928	10	5.80574
	70	23.4203	70	34.9014	70	47.5818		20	6.31333	20	11.3016	20	12.0811
	71	23.8075	71	35.9526	71	49.3116		30	8.71143	30	13.4097	30	18.2059
	72	24.6218	72	36.8699	72	50.7213		40	9.45096	40	14.8424	40	19.8534
	73	25.636	73	37.7873	73	53.1309		50	14.0542	50	20.9509	50	27.9056
	74	27.0503	74	38.7046	74	55.5406		60	19.056	60	28.4511	60	38.5257
	75	27.9646	75	39.922	75	56.9503		Experimental trial 6
	76	28.8788	76	41.5393	76	59.3599		Pressure P = 0.1 MPa		Pressure P = 0.15 MPa		Pressure P = 0.2 MPa
	77	30.4931	77	43.4567	77	61.0696		Angle θ (deg)	Torque T (Nm)	Angle θ (deg)	Torque T (Nm)	Angle θ (deg)	Torque T (Nm)
								10	4.78282	10	5.25281	10	5.52928
								20	6.23538	20	10.3663	20	12.7046
								30	8.22202	30	13.8013	30	17.3739
								40	9.35581	40	15.0644	40	20.1071
								50	13.9963	50	20.7481	50	28.3982
								60	18.7606	60	28.3625	60	38.1121
								Experimental trial 7
								Pressure P = 0.1 MPa		Pressure P = 0.15 MPa		Pressure P = 0.2 MPa
								Angle θ (deg)	Torque T (Nm)	Angle θ (deg)	Torque T (Nm)	Angle θ (deg)	Torque T (Nm)
								10	4.89341	10	4.69988	10	6.35867
								20	6.00156	20	10.9119	20	13.3281
								30	8.56461	30	14.0949	30	17.6676
								40	9.19724	40	15.223	40	20.2974
								50	14.344	50	20.806	50	27.9636
								60	19.1151	60	28.0966	60	38.6143

## Sheet: Elongating actuator
	FEM simulation data								FEM simulation data				FEM simulation data
	3 chambers	Pressure P = 0.1 MPa		Pressure P = 0.15 MPa		Pressure P = 0.2 MPa			5 chambers	Pressure P = 0.1 MPa			10 chambers	Pressure P = 0.1 MPa
		Displacement x (m)	Force F (N)	Displacement x (m)	Force F (N)	Displacement x (m)	Force F (N)			Displacement x (m)	Force F (N)			Displacement x (m)	Force F (N)
		0	0	0	0	0	0			0	0			0	0
		0.000650035	1.32756	0.000642356	2.59251	0.000704763	1.00506			0.00107535	0			0.00215657	5.31786
		0.00130007	4.65361	0.00128471	6.34712	0.00140953	5.42508			0.00215069	3.40594			0.00431315	5.13403
		0.0019501	7.80066	0.00192707	13.1676	0.00211429	11.4261			0.00322604	3.68277			0.00646972	6.33375
		0.00260014	10.0181	0.00256942	14.2078	0.00281905	16.9493			0.00430138	8.60429			0.0086263	12.1839
		0.00325017	13.0128	0.00321178	20.7603	0.00352381	23.1309			0.00537673	9.53699			0.0107829	15.9491
		0.00390021	15.8979	0.00385414	25.4533	0.00422858	27.6379			0.00645207	11.8019			0.0129394	18.8906
		0.00455024	19.158	0.00449649	30.5912	0.00493334	33.7086			0.00752742	16.413			0.015096	20.6828
		0.00520028	22.2104	0.00513885	32.2661	0.0056381	40.9987			0.00860276	19.8482			0.0172526	26.4488
		0.00585031	25.0194	0.00578121	38.2658	0.00634286	47.0516			0.00967811	23.3567			0.0194092	29.2411
		0.00650035	28.3182	0.00642356	40.7045	0.00704763	53.9564			0.0107535	26.5402			0.0215657	31.6519
		0.00715038	31.1847	0.00706592	47.6611	0.00775239	59.117			0.0118288	29.8102			0.0237223	37.1622
		0.00780042	34.3146	0.00770827	50.0045	0.00845715	65.4429			0.0129041	32.0617			0.0258789	39.7409
		0.00845045	37.4074	0.00835063	54.697	0.00916191	72.7208			0.0139795	35.9863			0.0280355	41.712
		0.00910049	40.5295	0.00899299	63.1471	0.00986668	76.9078			0.0150548	37.8506			0.030192	44.0073
		0.00975052	43.42	0.00963534	64.845	0.0105714	83.0166			0.0161302	41.6504			0.0323486	49.7408
		0.0104006	45.999	0.0102777	71.9311	0.0112762	89.5352			0.0172055	44.4713			0.0345052	53.3833
		0.0110506	49.0751	0.0109201	74.674	0.011981	94.9147			0.0182809	47.0554			0.0366618	54.6137
		0.0117006	52.1716	0.0115624	79.4826	0.0126857	100.604			0.0193562	50.7837			0.0388183	56.731
		0.0123507	55.0514	0.0122048	81.3618	0.0133905	106.528			0.0204316	52.1693			0.0409749	59.4565
		0.0130007	57.9093	0.0128471	88.5996	0.0140953	112.755			0.0215069	56.5466			0.0431315	63.3452
		0.0136507	60.971	0.0134895	89.3373	0.0148	119.621			0.0225822	60.5379			0.0452881	65.5401
		0.0143008	63.3306	0.0141318	96.9722	0.0155048	124.628			0.0236576	61.6472			0.0474446	68.1867
		0.0149508	65.9446	0.0147742	102.606	0.0162095	129.067			0.0247329	64.8015			0.0496012	71.9356
		0.0156008	69.8901	0.0154165	106.853	0.0169143	133.516			0.0258083	66.4045			0.0517578	75.5298
		0.0162509	69.6946	0.0160589	109.579	0.0176191	140.06			0.0268836	70.1691			0.0539144	76.8204
		0.0169009	74.3778	0.0167013	114.121	0.0183238	145.766			0.027959	72.9873			0.0560709	80.6741
		0.0175509	78.1925	0.0173436	117.356	0.0190286	150.524			0.0290343	75.0618			0.0582275	82.7884
		0.018201	79.6502	0.017986	122.542	0.0197334	157.289			0.0301097	78.5063			0.0603841	84.5592
		0.018851	82.8965	0.0186283	124.241	0.0204381	162.187			0.031185	81.1335			0.0625407	86.8781
		0.019501	85.2216	0.0192707	138.351	0.0211429	168.139			0.0322604	83.2887			0.0646972	90.339
		0.0201511	88.7852	0.019913	134.347	0.0218476	174.588			0.0333357	85.4463			0.0668538	93.8803
		0.0208011	90.7676	0.0205554	138.77	0.0225524	177.159			0.034411	88.6331			0.0690104	94.1428
		0.0214512	93.1334	0.0211978	139.331	0.0232572	182.917			0.0354864	90.815			0.071167	96.3785
		0.0221012	96.7502	0.0218401	145.456	0.0239619	188.264			0.0365617	93.8694			0.0733235	101.432
		0.0227512	97.8509	0.0224825	145.877	0.0246667	193.508			0.0376371	96.4819			0.0754801	103.427
		0.0234013	101.394	0.0231248	153.101	0.0253715	200.501			0.0387124	99.0134			0.0776367	104.204
		0.0240513	103.029	0.0237672	158.731	0.0260762	204.431			0.0397878	101.098			0.0797933	106.509
		0.0247013	105.978	0.0244095	160.669	0.026781	210.228			0.0408631	104.238			0.0819498	108.773
		0.0253514	110.327	0.0250519	160.719	0.0274857	214.491			0.0419385	107.339			0.0841064	112.118
		0.0260014	111.526	0.0256942	176.399	0.0281905	220.554			0.0430138	108.983			0.086263	115.849
		0.0266514	113.667	0.0263366	180.091	0.0288953	223.952			0.0440891	111.864			0.0884196	118.381
		0.0273015	116.927	0.026979	180.35	0.0296	231.294			0.0451645	113.918			0.0905761	120.704
		0.0279515	119.285	0.0276213	183.177	0.0303048	238.61			0.0462398	118.562			0.0927327	121.768
		0.0286015	122.336	0.0282637	186.648	0.0310096	244.041			0.0473152	120.622			0.0948893	126.478
		0.0292516	124.389	0.028906	193.225	0.0317143	247.477			0.0483905	122.593			0.0970459	128.844
		0.0299016	128.802	0.0295484	195.902	0.0324191	252.517			0.0494659	125.631			0.0992024	132.493
		0.0305516	130.529	0.0301907	202.291	0.0331238	261.595			0.0505412	131.01			0.101359	134.63
		0.0312017	133.183	0.0308331	206.104	0.0338286	266.835			0.0516166	130.586			0.103516	136.844
		0.0318517	136.345	0.0314755	199.153	0.0345334	270.722			0.0526919	133.763			0.105672	141.275
		0.0325017	138.962	0.0321178	213.005	0.0352381	278.688			0.0537673	137.191			0.107829	143.355
		0.0331518	142.634	0.0327602	214.64	0.0359429	282.668			0.0548426	139.43			0.109985	146.321
		0.0338018	144.922	0.0334025	224.718	0.0366477	289.885			0.0559179	143.546			0.112142	148.811
		0.0344519	147.916	0.0340449	226.402	0.0373524	295.832			0.0569933	147.106			0.114298	154.273
		0.0351019	149.813	0.0346872	227.033	0.0380572	302.783			0.0580686	148.735			0.116455	155.115
		0.0357519	154.474	0.0353296	228.658	0.0387619	307.436			0.059144	151.265			0.118612	155.974
		0.036402	158.568	0.0359719	237.804	0.0394667	315.415			0.0602193	155.555			0.120768	154.792
		0.037052	160.086	0.0366143	239.203	0.0401715	322.513			0.0612947	156.544			0.122925	164.255
		0.037702	161.987	0.0372567	245.565	0.0408762	327.012			0.06237	160.412			0.125081	168.3
		0.0383521	165.211	0.037899	248.047	0.041581	330.871			0.0634454	162.126			0.127238	168.328
		0.0390021	167.01	0.0385414	256.163	0.0422858	339.41			0.0645207	166.914			0.129394	170.752
		0.0396521	170.949	0.0391837	255.896	0.0429905	344.592			0.065596	167.581			0.131551	178.306
		0.0403022	174.7	0.0398261	265.789	0.0436953	349.557			0.0666714	173.119			0.133708	177.075
		0.0409522	176.984	0.0404684	270.596	0.0444	359.871			0.0677467	174.825			0.135864	180.796
		0.0416022	180.933	0.0411108	266.779	0.0451048	366.801			0.0688221	177.034			0.138021	187.688
		0.0422523	184.281	0.0417532	270.574	0.0458096	372.479			0.0698974	181.269			0.140177	192.171
		0.0429023	186.859	0.0423955	280.864	0.0465143	377.892			0.0709728	182.933			0.142334	193.98
		0.0435523	190.222	0.0430379	289.643	0.0472191	384.849			0.0720481	187.266			0.144491	197.574
		0.0442024	192.44	0.0436802	293.74	0.0479239	392.186			0.0731235	190.01			0.146647	198.434
		0.0448524	195.758	0.0443226	301.385	0.0486286	397.547			0.0741988	193.992			0.148804	206.674
		0.0455024	198.739	0.0449649	298.475	0.0493334	404.831			0.0752742	195.782			0.15096	207.311
		0.0461525	202.477	0.0456073	302.691	0.0500381	412.066			0.0763495	199.584			0.153117	212.464
		0.0468025	205.908	0.0462496	313.841	0.0507429	420.342			0.0774248	202.74			0.155273	214.177
		0.0474526	209.472	0.046892	315.502	0.0514477	426.06			0.0785002	204.599			0.15743	217.394
		0.0481026	212.529	0.0475344	326.258	0.0521524	431.072			0.0795755	207.976			0.159587	223.753
		0.0487526	215.827	0.0481767	325.337	0.0528572	438.849			0.0806509	210.46			0.161743	228.086
		0.0494027	218.957	0.0488191	334.529	0.053562	444.781			0.0817262	214.049			0.1639	228.673
		0.0500527	223.225	0.0494614	333.944	0.0542667	454.793			0.0828016	218.936			0.166056	233.542
		0.0507027	225.594	0.0501038	345.048	0.0549715	458.733			0.0838769	221.898			0.168213	236.411
		0.0513528	230.274	0.0507461	347.522	0.0556762	467.59			0.0849523	225.568			0.170369	238.801
		0.0520028	232.784	0.0513885	349.16	0.056381	473.943			0.0860276	229.291			0.172526	240.429
		0.0526528	236.399	0.0520309	357.899	0.0570858	483.466			0.0871029	230.361			0.174683	243.674
		0.0533029	239.846	0.0526732	358.07	0.0577905	488.266			0.0881783	233.339			0.176839	249.166
		0.0539529	243.91	0.0533156	367.599	0.0584953	495.405			0.0892536	237.274			0.178996	254.683
		0.0546029	241.005	0.0539579	376.46	0.0592001	503.481			0.090329	242.011			0.181152	257.1
		0.055253	249.573	0.0546003	372.448	0.0599048	511.584			0.0914043	244.268			0.183309	262.577
		0.055903	252.897	0.0552426	381.821	0.0606096	518.137			0.0924797	249.082			0.185465	262.306
		0.056553	256.499	0.055885	385.267	0.0613143	524.775			0.093555	253.035			0.187622	267.392
		0.0572031	259.274	0.0565273	388.376	0.0620191	534.801			0.0946304	256.213			0.189779	269.355
		0.0578531	263.203	0.0571697	400.546	0.0627239	539.103			0.0957057	260.578			0.191935	272.444
		0.0585031	267.578	0.0578121	403.772	0.0634286	547.928			0.0967811	265.382			0.194092	278.19
		0.0591532	270.726	0.0584544	411.103	0.0641334	555.064			0.0978564	267.326			0.196248	284.171
		0.0598032	273.492	0.0590968	416.471	0.0648382	562.177			0.0989317	271.606			0.198405	283.931
		0.0604533	277.383	0.0597391	411.309	0.0655429	568.515			0.100007	273.045			0.200561	293.825
		0.0611033	282.007	0.0603815	424.671	0.0662477	580.68			0.101082	276.871			0.202718	294.566
		0.0617533	284.432	0.0610238	430.433	0.0669524	587.009			0.102158	282.266			0.204875	299.823
		0.0624034	288.831	0.0616662	437.266	0.0676572	595.382			0.103233	287.192			0.207031	298.139
		0.0630534	292.416	0.0623085	451.105	0.068362	603.612			0.104308	289.112			0.209188	303.209
		0.0637034	295.743	0.0629509	449.571	0.0690667	615.033			0.105384	292.768			0.211344	310.277
		0.0643535	299.838	0.0635933	451.113	0.0697715	623.816			0.106459	298.398			0.213501	312.724
		0.0650035	303.007	0.0642356	455.22	0.0704763	631.793			0.107535	300.518			0.215657	323.522
		0.0656535	306.022	0.064878	462.745	0.071181	638.951			0.10861	304.245			0.217814	322.114
		0.0663036	309.826	0.0655203	467.704	0.0718858	649.214			0.109685	308.281			0.219971	329.271
		0.0669536	313.948	0.0661627	473.758	0.0725905	658.202			0.110761	313.642			0.222127	328.991
		0.0676036	318.98	0.066805	484.22	0.0732953	667.026			0.111836	316.229			0.224284	336.287
		0.0682537	327.952	0.0674474	486.53	0.0740001	675.088			0.112911	323.739			0.22644	337.673
		0.0689037	324.748	0.0680898	492.632	0.0747048	683.564			0.113987	325.817			0.228597	338.915
		0.0695537	330.141	0.0687321	495.455	0.0754096	694.088			0.115062	325.152			0.230754	343.295
		0.0702038	334.385	0.0693745	501.362	0.0761144	701.446			0.116137	333.976			0.23291	352.615
		0.0708538	338.547	0.0700168	512.7	0.0768191	711.96			0.117213	335.437			0.235067	351.96
		0.0715038	340.778	0.0706592	514.397	0.0775239	721.617			0.118288	339.45			0.237223	354.7
		0.0721539	344.615	0.0713015	525.471	0.0782286	731.441			0.119363	344.883			0.23938	355.972
		0.0728039	348.554	0.0719439	519.152	0.0789334	741.414			0.120439	347.942			0.241536	360.6
		0.073454	353.72	0.0725862	534.253	0.0796382	749.93			0.121514	352.674			0.243693	365.692
		0.074104	355.661	0.0732286	536.911	0.0803429	761.078			0.122589	356.862			0.24585	368.543
		0.074754	360.635	0.073871	543.575	0.0810477	769.288			0.123665	362.587			0.248006	371.12
		0.0754041	364.277	0.0745133	548.082	0.0817525	776.198			0.12474	367.687			0.250163	375.028
		0.0760541	368.004	0.0751557	554.721	0.0824572	787.186			0.125815	367.91			0.252319	377.191
		0.0767041	372.602	0.075798	563.654	0.083162	796.559			0.126891	373.133			0.254476	381.772
		0.0773542	374.715	0.0764404	567.915	0.0838667	807.971			0.127966	376.299			0.256632	387.128
		0.0780042	379.384	0.0770827	578.346	0.0845715	818.61			0.129041	380.202			0.258789	386.45
		0.0786542	383.859	0.0777251	581.251	0.0852763	832.665			0.130117	386.321			0.260946	394.389
		0.0793043	389.046	0.0783675	581.987	0.085981	835.45			0.131192	390.264			0.263102	397.442
		0.0799543	390.867	0.0790098	588.937	0.0866858	845.714			0.132267	394.792			0.265259	402.477
		0.0806043	395.725	0.0796522	603.314	0.0873906	856.347			0.133343	400.007			0.267415	406.717
		0.0812544	397.989	0.0802945	610.253	0.0880953	866.052			0.134418	403.304			0.269572	411.13
		0.0819044	405.224	0.0809369	601.974	0.0888001	876.126			0.135493	406.58			0.271728	418.131
		0.0825544	408.148	0.0815792	614.964	0.0895048	886.593			0.136569	413.571			0.273885	420.597
		0.0832045	413.389	0.0822216	618.629	0.0902096	897.499			0.137644	417.309			0.276042	423.962
		0.0838545	417.851	0.0828639	627.941	0.0909144	908.227			0.13872	423.028			0.278198	429.448
		0.0845045	422.421	0.0835063	640.693	0.0916191	918.39			0.139795	426.336			0.280355	434.301
		0.0851546	426.479	0.0841487	657.764	0.0923239	935.781			0.14087	431.123			0.282511	436.756
		0.0858046	430.892	0.084791	647.371	0.0930287	939.94			0.141946	434.891			0.284668	443.136
		0.0864547	434.47	0.0854334	658.444	0.0937334	947.343			0.143021	441.139			0.286824	447.115
		0.0871047	439.472	0.0860757	664.473	0.0944382	956.975			0.144096	445.347			0.288981	450.44
		0.0877547	443.738	0.0867181	665.441	0.0951429	963.032			0.145172	446.706			0.291138	455.472
		0.0884048	447.901	0.0873604	679.139	0.0958477	972.264			0.146247	456.728			0.293294	459.667
		0.0890548	452.357	0.0880028	683.044	0.0965525	985.513			0.147322	463.67			0.295451	463.681
		0.0897048	455.855	0.0886452	683.927	0.0972572	989.398			0.148398	461.261			0.297607	469.158
		0.0903549	459.674	0.0892875	696.098	0.097962	1000.82			0.149473	466.866			0.299764	472.302
		0.0910049	462.343	0.0899299	696.068	0.0986668	1006.89			0.150548	469.798			0.30192	475.872
		0.0916549	467.628	0.0905722	693.077	0.0993715	1019.82			0.151624	472.819			0.304077	482.012
		0.092305	471.63	0.0912146	718.231	0.100076	1023.9			0.152699	478.265			0.306234	485.153
		0.092955	477.934	0.0918569	719.909	0.100781	1032.06			0.153774	483.029			0.30839	490.181
		0.093605	480.751	0.0924993	725.451	0.101486	1041.32			0.15485	488.958			0.310547	495.533
		0.0942551	483.973	0.0931416	729.561	0.102191	1051.67			0.155925	493.757			0.312703	498.893
		0.0949051	488.14	0.093784	741.098	0.102895	1061.78			0.157	495.693			0.31486	501.617
		0.0955551	493.98	0.0944264	748.629	0.1036	1070.81			0.158076	502.641			0.317017	508.749
		0.0962052	496.853	0.0950687	743.138	0.104305	1084.56			0.159151	509.511			0.319173	513.995
		0.0968552	501.608	0.0957111	758.797	0.10501	1094.98			0.160226	506.818			0.32133	515.219
		0.0975052	506.14	0.0963534	770.404	0.105714	1109.16			0.161302	517.925			0.323486	530.085
		0.0981553	510.645	0.0969958	769.4	0.106419	1121.85			0.162377	520.779			0.325643	529.104
		0.0988053	514.554	0.0976381	781.106	0.107124	1137.26			0.163452	525.922			0.327799	529.461
		0.0994554	521.932	0.0982805	788.351	0.107829	1147.12			0.164528	530.892			0.329956	535.735
		0.100105	528.658	0.0989229	787.17	0.108533	1158.68			0.165603	535.5			0.332113	539.737
		0.100755	530.427	0.0995652	767.086	0.109238	1171.2			0.166678	540.639			0.334269	544.415
		0.101405	533.558	0.100208	804.034	0.109943	1182.27			0.167754	549.359			0.336426	551.264
		0.102055	541.693	0.10085	811.661	0.110648	1191.07			0.168829	552.065			0.338582	554.105
		0.102706	549.204	0.101492	824.952	0.111352	1198.89			0.169905	556.433			0.340739	558.629
		0.103356	549.222	0.102135	833.907	0.112057	1208.07			0.17098	565.514			0.342895	561.76
		0.104006	556.087	0.102777	822.085	0.112762	1215.14			0.172055	563.673			0.345052	565.864
		0.104656	560.02	0.103419	834.548	0.113467	1223.9			0.173131	568.585			0.347209	568.935
		0.105306	559.566	0.104062	848.425	0.114172	1232.34			0.174206	576.932			0.349365	575.015
		0.105956	568.54	0.104704	856.835	0.114876	1239.9			0.175281	579.577			0.351522	577.471
		0.106606	572.656	0.105346	865.477	0.115581	1248.24			0.176357	583.016			0.353678	581.709
		0.107256	578.698	0.105989	865.361	0.116286	1257.15			0.177432	587.426			0.355835	584.239
		0.107906	579.881	0.106631	880.118	0.116991	1267.23			0.178507	590			0.357991	589.288
		0.108556	583.185	0.107273	873.354	0.117695	1277.79			0.179583	595.029			0.360148	592.481
		0.109206	589.763	0.107916	898.447	0.1184	1286.16			0.180658	601.443			0.362305	596.056
		0.109856	593.539	0.108558	897.6	0.119105	1302.82			0.181733	594.332			0.364461	601.428
		0.110506	595.814	0.109201	908.905	0.11981	1256.38			0.182809	607.191			0.366618	605.83
		0.111156	601.542	0.109843	908.43	0.120514	1331.04			0.183884	609.642			0.368774	606.702
		0.111806	605.673	0.110485	915.624	0.121219	1347.06			0.184959	616.197			0.370931	610.769
		0.112456	608.419	0.111128	936.121	0.121924	1362.49			0.186035	621.37			0.373087	615.203
		0.113106	612.964	0.11177	935.642	0.122629	1377.05			0.18711	626.811			0.375244	622.616
		0.113756	619.321	0.112412	941.18	0.123333	1390.78			0.188185	632.434			0.377401	627.929
		0.114406	627.255	0.113055	957.553	0.124038	1405.8			0.189261	638.623			0.379557	633.941
		0.115056	631.92	0.113697	957.099	0.124743	1416.42			0.190336	644.584			0.381714	640.696
		0.115706	638.76	0.114339	973.25	0.125448	1432.28			0.191411	649.242			0.38387	647.488
		0.116356	645.406	0.114982	979.782	0.126152	1448.77			0.192487	657.317			0.386027	655.266
		0.117006	651.101	0.115624	981.543	0.126857	1449.15			0.193562	661.242			0.388183	656.383
		0.117656	656.954	0.116266	995.817	0.127562	1458.56			0.194637	666.257			0.39034	661.863
		0.118306	664.156	0.116909	988.283	0.128267	1470.19			0.195713	673.307			0.392497	668.097
		0.118956	669.237	0.117551	1003.15	0.128972	1478.11			0.196788	676.862			0.394653	679.477
		0.119606	674.249	0.118194	947.259	0.129676	1489.38			0.197863	682.665			0.39681	684.612
		0.120256	682.072	0.118836	1026.4	0.130381	1494.37			0.198939	686.184			0.398966	690.417
		0.120907	684.143	0.119478	1030.7	0.131086	1504.92			0.200014	692.315			0.401123	696.554
		0.121557	690.44	0.120121	1037.68	0.131791	1506.51			0.20109	695.336			0.40328	701.151
		0.122207	696.73	0.120763	1049	0.132495	1548.06			0.202165	699.291			0.405436	706.37
		0.122857	708.769	0.121405	1090.18	0.1332	1572.17			0.20324	701.526			0.407593	711.476
		0.123507	706.141	0.122048	1064.88	0.133905	1700.73			0.204316	707.779			0.409749	715.738
		0.124157	710.451	0.12269	1062.38	0.13461	3044.63			0.205391	696.762			0.411906	720.427
		0.124807	710.167	0.123332	1084.17	0.135314	2517.82			0.206466	718.981			0.414062	725.155
		0.125457	716.512	0.123975	1098.99	0.136019	2111.93			0.207542	721.643			0.416219	729.074
		0.126107	721.572	0.124617	1107.72	0.136724	2183.29			0.208617	722.931			0.418376	732.477
		0.126757	726.079	0.125259	1107.12	0.137429	1843.59			0.209692	725.799			0.420532	737.448
		0.127407	731.1	0.125902	1069.56					0.210768	727.601			0.422689	739.943
		0.128057	732.165							0.211843	732.688			0.424845	744.555
		0.128707	734.672							0.212918	733.682			0.427002	750.311
		0.129357	743.238							0.213994	740.817			0.429158	765.648
		0.130007	723.048							0.215069	747.549			0.431315	887.345
	Experimental data								Experimental data				Experimental data
		Pressure P = 0.1 MPa		Pressure P = 0.15 MPa		Pressure P = 0.2 MPa				Pressure P = 0.1 Mpa				Pressure P = 0.1 Mpa
		Displacement x (m)	Force F (N)	Displacement x (m)	Force F (N)	Displacement x (m)	Force F (N)			Displament x (m)	Force F (N)			Displament x (m)	Force F (N)
		0	0	0	0	0	0			0	0			0	0
		0.015	55	0.02	112	0.025	167			0.028	56.8			0.193	263
		0.0275	102	0.0325	195	0.0375	278			0.0485	118			0.2202	320
		0.04	159	0.045	283	0.05	398			0.069	172			0.2474	373
		0.0525	223	0.0575	378	0.0625	515			0.0895	239			0.2746	430
		0.065	294	0.07	485	0.075	670			0.11	310			0.3018	490
		0.0775	371	0.0825	605	0.0875	820			0.1305	392			0.329	551
		0.09	460	0.095	740	0.1	1000			0.151	482			0.3562	612
		0.1025	560	0.1075	860	0.1125	1200			0.1715	571			0.3834	683
		0.115	655	0.12	1031	0.125	1380			0.192	669			0.4106	762
		0.1275	770	0.1325	1186	0.1375	1600			0.2125	768			0.4378	985

## Sheet: Contracting actuator
	FEM simulation data								FEM simulation data				FEM simulation data
	3 chambers	Pressure P = 0.1 MPa		Pressure P = 0.15 MPa		Pressure P = 0.2 MPa			5 chambers	Pressure P = 0.1 MPa			10 chambers	Pressure P = 0.1 MPa
		Displacement x (m)	Force F (N)	Displacement x (m)	Force F (N)	Displacement x (m)	Force F (N)			Displacement x (m)	Force F (N)			Displacement x (m)	Force F (N)
		0	0	0	-0.000118017	0	0			0	0			0	0
		0.0011851	6.33794	0.0013453	14.9106	0.0013446	19.7212			0.0021583	9.39956			0.004334	9.14761
		0.0024482	14.504	0.0026593	27.1921	0.0026563	39.58			0.00437	17.6139			0.0087695	16.922
		0.0037114	22.2329	0.0039224	39.1033	0.0039195	56.2673			0.0065854	26.2156			0.0132217	25.1414
		0.0049746	30.7324	0.0051856	50.5486	0.0051826	71.7149			0.0088008	35.6011			0.0176738	34.055
		0.0062377	37.9088	0.0064488	63.4897	0.0064458	87.1554			0.0110162	45.8278			0.0221261	43.9161
		0.0075009	47.4972	0.0077119	77.5247	0.0077089	105.024			0.0132252	55.7927			0.0263927	53.965
		0.008764	58.9388	0.0089751	92.9817	0.0089721	125.573			0.0153663	67.3674			0.0306594	65.4392
		0.0100272	71.4362	0.0102382	110.47	0.0102468	148.794			0.017553	80.7123			0.0349261	77.372
		0.0112903	85.4051	0.011532	130.604	0.0115566	174.44			0.0197684	95.7562			0.0391927	90.6402
		0.0125525	102.536	0.0128235	153.213	0.0128474	202.72			0.0219838	112.985			0.0434594	105.521
		0.0137959	121.384	0.0140916	177.588	0.0141428	234.14			0.0240409	131.202			0.0477261	122.699
		0.0150388	142.984	0.0153924	205.952	0.015438	269.49			0.0260981	151.987			0.0519646	142.545
		0.0163059	168.161	0.0167086	238.808	0.0167331	308.51			0.0282298	177.249			0.0562313	165.236
		0.0175363	196.26	0.0179739	274.591	0.0180231	351.678			0.0303779	207.255			0.060498	192.149
		0.0187961	229.578	0.0192832	316.505	0.0193203	399.38			0.0323779	239.996			0.0647646	223.789
		0.020033	267.439	0.020606	363.535	0.020591	455.127			0.0344302	279.562			0.0690215	261.286
		0.0213033	319.302	0.021871	428.019	0.0218802	529.277			0.0365236	329.144			0.0732882	306.688
		0.0225535	389.662	0.0231342	494.709	0.0231633	602.28			0.0386575	393.867			0.077537	363.899
		0.0237703	456.873	0.024418	573.374	0.0244616	684.244			0.0408328	473.02			0.0818075	433.165
		0.0249955	545.662	0.0257175	671.596	0.025768	782.14			0.0429298	567.924			0.086197	521.098
	Experimental data								Experimental data				Experimental data
		Pressure P = 0.1 MPa		Pressure P = 0.15 MPa		Pressure P = 0.2 MPa				Pressure P = 0.1 Mpa				Pressure P = 0.1 Mpa
		Displacement x (m)	Force F (N)	Displacement x (m)	Force F (N)	Displacement x (m)	Force F (N)			Displament x (m)	Force F (N)			Displament x (m)	Force F (N)
		0	0	0	0	0	0			0	0			0	0
		0.0022	6	0.0022	9.85	0.0044	38			0.004	6.8			0.0086	6.3
		0.0044	15	0.0044	26.5	0.0066	70			0.008	18.2			0.0172	19
		0.0066	28	0.0066	49	0.0088	108			0.012	33			0.0258	39.5
		0.0088	46	0.0088	77	0.011	145			0.016	50			0.0344	63
		0.011	72	0.011	108.5	0.0132	192			0.02	82			0.043	90
		0.0132	103	0.0132	147.5	0.0154	255			0.024	112			0.0516	122
		0.0154	138	0.0154	196.5	0.0176	335			0.028	150			0.0602	168
		0.0176	185	0.0176	260	0.0198	430			0.032	210			0.0688	235
		0.0198	245	0.02	337.5	0.0224	570			0.036	290			0.0774	340
		0.022	340	0.0223	455	0.0248	673			0.041	417			0.086	510
				0.0239	542.5	0.0258	745
						0.0022	13.7

## Sheet: Bending actuator
	FEM simulation data								FEM simulation data				FEM simulation data
	3 chambers	Pressure P = 0.1 MPa		Pressure P = 0.15 MPa		Pressure P = 0.2 MPa			5 chambers	Pressure P = 0.1 MPa			10 chambers	Pressure P = 0.1 MPa
		Angle θ (deg)	Torque T (Nm)	Angle θ (deg)	Torque T (Nm)	Angle θ (deg)	Torque T (Nm)			Angle θ (deg)	Torque T (Nm)			Angle θ (deg)	Torque T (Nm)
		45	6.43146	45	8.56832	45	12.4256			210	16.5398			620	21.654
		46	6.49866	46	8.68866	46	12.5748			211	16.9149			621	22.0255
		47	6.56586	47	8.809	47	12.7241			212	16.5022			622	22.8669
		48	6.63306	48	8.92934	48	12.8734			213	16.6939			623	20.5776
		49	6.70025	49	9.04969	49	13.0227			214	16.5627			624	22.6266
		50	6.76745	50	9.17003	50	13.172			215	16.564			625	22.6613
		51	6.83465	51	9.29037	51	13.3212			216	16.5574			626	21.9632
		52	6.90185	52	9.41071	52	13.4705			217	16.478			627	20.4754
		53	6.96905	53	9.53106	53	13.6198			218	16.207			628	23.0612
		54	7.03625	54	9.6514	54	13.7691			219	16.3179			629	22.4079
		55	7.10345	55	9.77174	55	13.9184			220	16.1987			630	22.3202
		56	7.17065	56	9.89208	56	14.0676			221	16.1082			631	22.058
		57	7.23785	57	10.0124	57	14.2169			222	16.2831			632	21.5343
		58	7.30505	58	10.1328	58	14.3662			223	15.7324			633	22.0314
		59	7.37225	59	10.2531	59	14.5155			224	15.7926			634	22.3374
		60	7.43944	60	10.3735	60	14.6648			225	15.79			635	23.2339
		61	7.50664	61	10.4938	61	14.814			226	15.8025			636	22.077
		62	7.57384	62	10.6141	62	14.9633			227	15.7051			637	22.2723
		63	7.64104	63	10.7345	63	15.1126			228	15.8319			638	22.7111
		64	7.70824	64	10.8548	64	15.2619			229	15.6271			639	22.2806
		65	7.77544	65	10.9752	65	15.4112			230	15.6339			640	21.9249
		66	7.84264	66	11.0955	66	15.5604			231	15.4121			641	22.7755
		67	7.90984	67	11.2158	67	15.7097			232	15.5499			642	22.6451
		68	7.97704	68	11.3362	68	15.859			233	15.7333			643	22.0785
		69	8.04424	69	11.4565	69	16.0083			234	15.6784			644	22.0555
		70	8.11144	70	11.5769	70	16.1576			235	15.3163			645	22.5991
		71	8.17864	71	11.6972	71	16.3068			236	15.434			646	22.7596
		72	8.24583	72	11.8176	72	16.4561			237	15.5857			647	22.8338
		73	8.31303	73	11.9379	73	16.6054			238	15.3223			648	22.5594
		74	8.38023	74	12.0582	74	16.7547			239	15.5353			649	22.5914
		75	8.44743	75	12.1786	75	16.9039			240	15.2583			650	22.743
		76	8.51463	76	12.2989	76	17.0532			241	15.243			651	22.3867
		77	8.58183	77	12.4193	77	17.2025			242	15.4883			652	23.4028
		78	8.64903	78	12.5396	78	17.3518			243	15.1668			653	22.6547
		79	8.71623	79	12.66	79	17.5011			244	15.6096			654	22.6766
		80	8.78343	80	12.7803	80	17.6503			245	15.4089			655	23.2177
		81	8.85063	81	12.9006	81	17.7996			246	15.0095			656	22.7426
		82	8.91783	82	13.021	82	17.9489			247	15.1522			657	23.1061
		83	8.98502	83	13.1413	83	18.0982			248	15.0367			658	22.795
		84	9.05222	84	13.2617	84	18.2475			249	15.2223			659	22.5834
		85	9.11942	85	13.382	85	18.3967			250	15.1858			660	22.7329
		86	9.18662	86	13.5023	86	18.546			251	15.3298			661	23.4669
		87	9.25382	87	13.6227	87	18.6953			252	15.3378			662	23.1531
		88	9.32102	88	13.743	88	18.8446			253	15.34			663	23.1323
		89	9.38822	89	13.8634	89	18.9939			254	15.3149			664	23.3493
		90	9.45542	90	13.9837	90	19.1431			255	15.42			665	23.264
		91	9.52262	91	14.1041	91	19.2924			256	15.5002			666	23.1003
		92	9.58982	92	14.2244	92	19.4417			257	15.4613			667	23.0283
		93	9.65702	93	14.3447	93	19.591			258	15.4698			668	23.0603
		94	9.72422	94	14.4651	94	19.7403			259	15.4888			669	23.2387
		95	9.79141	95	14.9768	95	20.0091			260	15.4592			670	23.1161
		96	9.85861	96	14.8906	96	20.3091			261	15.6875			671	23.4497
		97	9.92581	97	15.1131	97	20.4894			262	15.7624			672	23.5441
		98	9.90274	98	15.1963	98	20.6645			263	15.709			673	23.497
		99	10.0857	99	15.3335	99	20.6247			264	16.0024			674	23.8883
		100	10.0005	100	15.3197	100	20.7172			265	15.8511			675	24.0791
		101	10.416	101	15.5194	101	21.0303			266	15.719			676	23.523
		102	10.4008	102	15.4044	102	21.3917			267	16.2255			677	23.5084
		103	10.3107	103	15.6507	103	21.2476			268	16.1028			678	23.5018
		104	10.6396	104	15.7484	104	21.3971			269	16.236			679	24.0062
		105	10.4118	105	15.9471	105	21.5377			270	16.091			680	23.9512
		106	10.4724	106	15.6213	106	21.5623			271	16.3051			681	24.6315
		107	10.6576	107	16.0338	107	21.6517			272	16.3346			682	23.8576
		108	10.8051	108	15.946	108	21.7593			273	16.8215			683	24.0758
		109	10.6438	109	16.2106	109	21.9045			274	16.5369			684	24.4768
		110	10.7078	110	16.2877	110	21.9816			275	16.3814			685	24.176
		111	10.854	111	16.4059	111	22.0192			276	16.6799			686	24.3558
		112	11.0102	112	16.5496	112	22.296			277	16.7931			687	24.3559
		113	10.9171	113	16.8228	113	22.3743			278	16.6548			688	24.1332
		114	11.0241	114	16.672	114	22.5782			279	16.7466			689	24.5729
		115	11.1377	115	16.7722	115	22.6323			280	16.8409			690	24.5762
		116	10.8917	116	16.8275	116	22.6186			281	17.0365			691	24.8184
		117	11.0603	117	16.8311	117	22.7703			282	17.0951			692	24.5407
		118	11.5826	118	17.1113	118	23.0066			283	17.2235			693	24.2337
		119	11.2149	119	17.0922	119	23.1721			284	17.2421			694	24.6993
		120	11.4651	120	17.3724	120	23.2413			285	17.2383			695	24.7893
		121	11.308	121	17.5563	121	23.4216			286	17.2626			696	25.1045
		122	11.5157	122	17.6202	122	23.6655			287	17.4593			697	25.1364
		123	11.6626	123	17.8349	123	23.8929			288	17.6244			698	25.1239
		124	11.6351	124	17.9885	124	23.917			289	17.6847			699	25.225
		125	12.0398	125	17.777	125	24.0551			290	18.0218			700	25.1634
		126	12.0267	126	18.1543	126	24.1764			291	18.0764			701	25.4083
		127	12.0231	127	18.4714	127	24.6235			292	17.7957			702	25.4306
		128	12.2076	128	18.3583	128	24.8697			293	18.0288			703	25.6281
		129	12.2869	129	18.6828	129	24.9753			294	18.1243			704	25.8224
		130	12.5392	130	18.8054	130	25.1253			295	18.2813			705	25.3327
		131	12.5918	131	18.9965	131	25.4314			296	18.2095			706	25.8408
		132	12.6684	132	18.9446	132	25.3969			297	17.7633			707	25.341
		133	12.416	133	19.3023	133	25.6473			298	18.1805			708	26.2844
		134	12.8325	134	19.7793	134	25.81			299	18.7257			709	26.1232
		135	13.019	135	19.1777	135	25.9455			300	18.6387			710	25.9732
		136	13.108	136	19.6934	136	26.3317			301	18.5298			711	25.2614
		137	13.1152	137	19.9254	137	26.466			302	18.9092			712	25.8281
		138	13.4064	138	20.0052	138	26.7444			303	19.0584			713	26.4789
		139	13.3147	139	20.2593	139	26.7375			304	19.2524			714	26.1932
		140	13.5203	140	20.4946	140	27.2038			305	19.2307			715	25.8903
		141	13.4889	141	20.6043	141	27.2893			306	19.1421			716	26.3699
		142	13.6927	142	20.6111	142	27.369			307	19.1591			717	26.6945
		143	13.6413	143	20.6509	143	27.5491			308	19.2227			718	26.6717
		144	13.4705	144	20.7893	144	27.8667			309	19.7307			719	26.3451
		145	13.9504	145	21.0707	145	28.0364			310	19.5925			720	27.0279
		146	13.7646	146	21.121	146	28.1042			311	19.2958			721	26.5186
		147	13.8355	147	21.3462	147	28.4507			312	19.9131			722	27.0596
		148	14.2331	148	21.4502	148	28.805			313	19.9475			723	27.6006
		149	14.3631	149	21.5883	149	28.8358			314	20.0308			724	26.9591
		150	14.3946	150	22.0649	150	29.0457			315	19.8983			725	26.8191
		151	14.5189	151	21.8027	151	29.2725			316	20.113			726	27.2744
		152	14.6214	152	22.3992	152	29.2979			317	20.276			727	27.1381
		153	14.6408	153	22.3321	153	29.8258			318	20.436			728	27.0893
		154	14.719	154	22.7028	154	29.8784			319	20.4409			729	27.2384
		155	14.8866	155	22.7416	155	30.1866			320	20.6316			730	27.4209
		156	15.1145	156	22.9371	156	30.447			321	20.7168			731	27.3707
		157	15.2118	157	23.0622	157	30.7462			322	20.5536			732	27.5547
		158	15.2941	158	23.2956	158	30.7527			323	20.5442			733	27.5879
		159	15.3549	159	23.4469	159	31.3984			324	20.8759			734	27.788
		160	15.4622	160	23.5586	160	31.3863			325	20.9615			735	28.0337
		161	15.5893	161	23.7474	161	31.6261			326	21.1936			736	27.7412
		162	15.6665	162	23.9791	162	31.6331			327	20.8401			737	28.0804
		163	15.8563	163	24.1322	163	32.3346			328	21.3023			738	28.3269
		164	15.9466	164	24.2022	164	32.2489			329	21.5045			739	27.8226
		165	16.0401	165	24.5802	165	32.5826			330	21.5176			740	28.0382
		166	16.339	166	24.4881	166	32.8423			331	21.4728			741	28.1357
		167	16.4649	167	24.712	167	32.9812			332	21.8744			742	28.4823
		168	16.3244	168	24.9575	168	33.423			333	21.8013			743	28.593
		169	16.76	169	25.1842	169	33.6692			334	21.9539			744	28.39
		170	16.7682	170	25.5602	170	33.8676			335	22.2621			745	26.886
		171	16.1315	171	25.6534	171	34.2543			336	22.1273			746	28.5813
		172	17.158	172	25.9554	172	34.4436			337	22.5588			747	28.6206
		173	17.2668	173	26.0793	173	34.5967			338	22.4028			748	28.7737
		174	17.4117	174	26.1917	174	34.9979			339	22.5228			749	28.689
		175	17.599	175	26.6856	175	35.5411			340	22.5738			750	28.1854
		176	17.6913	176	26.9318	176	35.8346			341	22.731			751	29.0293
		177	18.0355	177	27.0956	177	35.7606			342	22.8423			752	28.9137
		178	18.0566	178	27.0981	178	36.2173			343	23.0613			753	29.0283
		179	18.2385	179	27.4049	179	36.494			344	23.0812			754	29.5351
		180	18.1319	180	27.8819	180	37.0516			345	23.1335			755	29.3644
		181	18.5322	181	28.1796	181	37.1289			346	23.9735			756	29.5869
		182	18.6385	182	28.1952	182	37.5851			347	23.4494			757	29.5713
		183	19.189	183	28.4888	183	37.9934			348	23.5273			758	30.1201
		184	18.955	184	28.733	184	38.2005			349	23.7796			759	30.1908
		185	19.1331	185	29.0313	185	38.6479			350	23.7091			760	30.2113
		186	19.2991	186	29.3567	186	38.8576			351	23.7049			761	30.2134
		187	19.6283	187	29.875	187	39.2784			352	23.8536			762	30.4313
		188	19.9433	188	30.2365	188	39.7513			353	24.3947			763	30.4515
		189	19.8322	189	30.4176	189	40.0153			354	24.4624			764	30.5374
		190	19.7203	190	30.6117	190	40.3741			355	24.4346			765	30.2568
		191	19.8282	191	30.7815	191	41.0354			356	24.6421			766	31.0037
		192	20.0253	192	30.9795	192	41.1099			357	24.845			767	30.5008
		193	20.4663	193	31.4002	193	41.3792			358	24.9737			768	30.7344
		194	20.7579	194	31.6621	194	41.8467			359	24.9465			769	30.8172
		195	20.7369	195	32.2533	195	42.2565			360	25.2055			770	31.2649
		196	21.0145	196	32.356	196	42.4113			361	25.2292			771	32.2179
		197	20.9691	197	32.5812	197	42.8954			362	25.4789			772	31.0275
		198	20.8933	198	32.7537	198	43.4547			363	26.038			773	31.5495
		199	21.3339	199	33.3307	199	43.4237			364	25.8045			774	31.8288
		200	21.3961	200	33.2806	200	43.6423			365	25.9155			775	31.8012
		201	21.755	201	33.9172	201	44.6343			366	26.3374			776	30.6676
		202	21.8651	202	34.1298	202	44.8528			367	26.6065			777	31.6926
		203	21.7576	203	34.7294	203	44.7093			368	26.6552			778	31.6058
		204	22.6041	204	34.9199	204	45.6921			369	26.4447			779	32.8445
		205	22.545	205	35.7077	205	45.8518			370	26.5568			780	32.4437
		206	22.5552	206	35.7646	206	46.1106			371	27.4537			781	33.4293
		207	23.4848	207	35.9581	207	46.5862			372	27.5495			782	33.013
		208	23.1008	208	36.7222	208	47.3346			373	27.1669			783	32.5787
		209	23.2821	209	37.0894	209	47.633			374	27.2105			784	32.9339
		210	23.7286	210	37.5582	210	48.0856			375	26.7526			785	33.0932
		211	23.7137	211	37.5942	211	48.6234			376	28.1025			786	33.0889
		212	24.7557	212	38.2843	212	49.095			377	28.0315			787	34.4605
		213	24.4205	213	38.6419	213	49.5819			378	28.255			788	33.7923
		214	24.6061	214	38.5582	214	50.1255			379	28.1833			789	33.8453
		215	24.6997	215	38.8818	215	50.6232			380	28.7981			790	33.8632
		216	24.6222	216	39.3388	216	51.718			381	28.6924			791	33.8164
		217	25.3157	217	39.9312	217	51.7176			382	29.0647			792	33.2816
		218	25.4637	218	40.1498	218	52.3971			383	29.6964			793	33.9885
		219	25.4909	219	40.5302	219	53.2561			384	29.767			794	34.0778
		220	25.8569	220	40.9607	220	53.644			385	29.7786			795	34.611
		221	25.9168	221	41.3175	221	54.3766			386	29.9736			796	35.2838
		222	26.2982	222	41.7786	222	54.495			387	30.0288			797	35.8686
		223	26.4816	223	42.1973	223	55.1646			388	30.5437			798	35.6634
		224	26.6368	224	42.5624	224	56.065			389	30.4381			799	35.6994
		225	27.0249	225	43.3161	225	56.3098			390	30.7641			800	35.6338
		226	27.4509	226	43.8655	226	56.9021			391	31.6343			801	35.9295
		227	27.6482	227	44.3528	227	57.4518			392	31.3511			802	35.9589
		228	27.831	228	44.9103	228	58.0014			393	31.5753			803	36.6536
		229	27.7947	229	45.0702	229	58.5511			394	31.8244			804	37.1482
		230	28.3912	230	46.1556	230	59.1007			395	32.2685			805	37.3266
		231	29.2464	231	45.7817	231	59.6504			396	32.4468			806	37.8901
		232	29.9347	232	46.1919	232	60.2001			397	32.6671			807	38.1233
		233	30.1657	233	46.6021	233	60.7497			398	32.9941			808	39.0069
		234	30.6058	234	47.0123	234	61.2994			399	33.1732			809	39.0388
		235	30.676	235	47.4225	235	61.849			400	33.6024			810	39.4358
		236	31.1664	236	47.8327	236	62.3987			401	33.7829			811	40.0161
		237	31.9738	237	48.2429	237	62.9483			402	33.9761			812	40.3101
		238	32.2221	238	48.6531	238	63.498			403	34.0836			813	40.7373
		239	32.4649	239	49.0633	239	64.0477			404	34.941			814	41.5303
		240	32.7565	240	49.4735	240	64.5973			405	35.413			815	42.434
		241	33.0237	241	49.8836	241	65.147			406	39.9156			816	43.0289
		242	34.1973	242	50.2938	242	65.6966			407	43.2359			817	44.0599
		243	34.3268	243	50.704	243	66.2463			408	45.2758			818	44.7406
		244	40.0189	244	51.1142	244	66.796			409	47.2356			819	43.8764
		245	44.7287	245	51.5244	245	67.3456			410	48.7489			820	43.6222
	Experimental data								Experimental data				Experimental data
		Pressure P = 0.1 MPa		Pressure P = 0.15 MPa		Pressure P = 0.2 MPa				Pressure P = 0.1 Mpa				Pressure P = 0.1 Mpa
		Angle θ (deg)	Torque T (Nm)	Angle θ (deg)	Torque T (Nm)	Angle θ (deg)	Torque T (Nm)			Angle θ (deg)	Torque T (Nm)			Angle θ (deg)	Torque T (Nm)
		175	373.533	175	589.417	175	761.015			340	491.491			750	658.598
		165	358.509	165	560.303	165	737.899			330	478.012			740	643.477
		155	322.441	155	506.222	155	679.828			320	466.69			730	627.557
		145	281.22	145	444.394	145	586.542			310	445.007			720	617.076
		135	258.109	135	402.681	135	540.635			300	430.182			710	605.697
		125	240	125	378.61	125	501.548			290	402
		115	215.535	115	341.22	115	454.06			280	371.904
